# Supplementary material for: Synthesis and Biological Evaluation of β-Phenylalanine Derivatives Containing Sulphonamide and Azole Moieties as Antiproliferative Candidates in Lung Cancer Models
Source: Molecules. 2025 Aug 7;30(15):3303. doi: 10.3390/molecules30153303 (PMC12348707; doi:10.3390/molecules30153303)
Supplement: Supplementary file 1 [file molecules-30-03303-s001.zip]

Archive with 1 entries (1 files):
- molecules-3777669-supplementary.pdf
